# Supplementary material for: TaERF109: A Novel ERF Transcription Factor Contributing to Enhanced Resistance to Puccinia graminis f. sp. tritici Infection in Wheat
Source: Pathogens. 2026 Apr 4;15(4):387. doi: 10.3390/pathogens15040387 (PMC13118380; doi:10.3390/pathogens15040387)
Supplement: Supplementary file 1 [file pathogens-15-00387-s001.zip]

Archive with 1 entries (1 files):
- pathogens-4100611-supplementary.pdf
